# Supplementary material for: Dynamic Role of Omega-3/Omega-6 Polyunsaturated Fatty Acid Ratio in Modulation of Adipogenicity, Lipid Metabolites, and Adipokines Associated with Platelet Hyperactivity
Source: Metabolites. 2026 Apr 17;16(4):271. doi: 10.3390/metabo16040271 (PMC13118186; doi:10.3390/metabo16040271)
Supplement: Supplementary file 1 [file metabolites-16-00271-s001.zip]

Archive with 1 entries (1 files):
- metabolites-4213227-supplementary.pdf
